# Supplementary material for: Single-nucleus multiome shows motor neuron glutamate overactivation in amyotrophic lateral sclerosis
Source: Brain. 2025 Nov 11;149(7):2480–94. doi: 10.1093/brain/awaf426 (PMC13337230; doi:10.1093/brain/awaf426)
Supplement: awaf426_Supplementary_Data [file awaf426_supplementary_data.zip]

Archive with 5 entries (5 files):
- awaf426_Supplementary_Data.zip
- brain-2025-00589-File008.pdf
- brain-2025-00589-File009.pdf
- brain-2025-00589-File010.pdf
- brain-2025-00589-File011.xlsx
