# Supplementary material for: Single-nucleus multiome shows motor neuron glutamate overactivation in amyotrophic lateral sclerosis
Source: Brain. 2025 Nov 11;149(7):2480–94. doi: 10.1093/brain/awaf426 (PMC13337230; doi:10.1093/brain/awaf426)
Supplement: awaf426_Supplementary_Data [file awaf426_supplementary_data.zip › brain-2025-00589-File011.xlsx]

## Sheet: S1 Clinical Info and QC
Project	PatientID	SubjectID	SampleID	Tissue	Condition	ExperimentDate	Sex	Age	Onset	SampleVolumeMg	FinalConcCellPerUl	TargetCells	RecoveredCells	ExpectDoublet
RN01	B9	ALS_6	RN01_ALS_6	brain	ALS	210307	0	77	2		1000	10000	4199	0.009
RN01	B7	HC_6	RN01_HC_6	brain	HC	210307	0	68			1000	10000	4199	0.009
RN03	B22	HC_8	RN03_HC_8	brain	HC	210713	0	83		125	2000	20000	9400	0.076
RN05	Y9660	HC_1	RN05_HC_1	brain	HC	211116	1	73		145	2500	25000	27861	0.09
RN05	Y9985	HC_2	RN05_HC_2	brain	HC	211116	1	80		127	2500	25000	27861	0.09
RN05	Y9747	ALS_4	RN05_ALS_4	brain	ALS	211116	1	83	1	120	2500	25000	27861	0.09
RN05	Y9733	ALS_5	RN05_ALS_5	brain	ALS	211116	1	75	0	123	2500	25000	27861	0.09
RN07	B20	ALS_7	RN07_ALS_7	brain	ALS	220125	0	75	1	112	1000	10000	13326	0.107
MU02	Y10026	HC_3	MU02_HC_3	brain	HC	220322	0	83		144	3460	10000	6652	0.054
MU01	Y9951	ALS_1	MU01_ALS_1	brain	ALS	220426	1	80	2	152	8000	25000	19310	0.052
MU01	Y9935	ALS_2	MU01_ALS_2	brain	ALS	220426	0	67	1	160	8000	25000	19310	0.052
MU01	Y10073	HC_4	MU01_HC_4	brain	HC	220426	0	68		140	8000	25000	19310	0.052
MU01	Y10091	HC_5	MU01_HC_5	brain	HC	220426	0	80		154	8000	25000	19310	0.052
MU03	Y9876	ALS_3	MU03_ALS_3	brain	ALS	220609	1	80	2	130	1000	30000	20000	0.054
MU03	Y9747	ALS_4	MU03_ALS_4	brain	ALS	220609	1	83	1	98	10000	30000	20000	0.054
MU03	Y9733	ALS_5	MU03_ALS_5	brain	ALS	220609	1	75	0	100	10000	30000	20000	0.054
MU03	Y9985	HC_2	MU03_HC_2	brain	HC	220609	1	80		107	10000	30000	20000	0.054
RN01	B9	ALS_6	RN01_ALS_6	spinalcord	ALS	210307	0	77	2		1000	10000	4199	0.009
RN01	B7	HC_6	RN01_HC_6	spinalcord	HC	210307	0	68			1000	10000	4199	0.009
RN04	B22	HC_8	RN04_HC_8	spinalcord	HC	210713	0	83		157	1000	10000	4488	0.036
RN08	B20	ALS_7	RN08_ALS_7	spinalcord	ALS	220125	0	75	1	137	1000	10000	4464	0.036
RN06	Y9660	HC_1	RN06_HC_1	spinalcord	HC	220307	1	73		138	1800	25000	28391	0.094
RN06	Y9985	HC_2	RN06_HC_2	spinalcord	HC	220307	1	80		123	1800	25000	28391	0.094
RN06	Y9747	ALS_4	RN06_ALS_4	spinalcord	ALS	220307	1	83	1	174	1800	25000	28391	0.094
RN06	Y9733	ALS_5	RN06_ALS_5	spinalcord	ALS	220307	1	75	0	175	1800	25000	28391	0.094
MU04	Y9951	ALS_1	MU04_ALS_1	spinalcord	ALS	220628	1	80	2	157	9100	28000	10358	0.024
MU04	Y9935	ALS_2	MU04_ALS_2	spinalcord	ALS	220628	0	67	1	155	9100	28000	10358	0.024
MU04	Y10026	HC_3	MU04_HC_3	spinalcord	HC	220628	0	83		161	9100	28000	10358	0.024
MU04	Y10073	HC_4	MU04_HC_4	spinalcord	HC	220628	0	68		160	9100	28000	10358	0.024
MU05	Y9876	ALS_3	MU05_ALS_3	spinalcord	ALS	220707	1	80	2	166	9600	29500	16746	0.043
MU05	Y9747	ALS_4	MU05_ALS_4	spinalcord	ALS	220707	1	83	1	161	9600	29500	16746	0.043
MU05	Y9985	HC_2	MU05_HC_2	spinalcord	HC	220707	1	80		146	9600	29500	16746	0.043
MU05	Y10091	HC_5	MU05_HC_5	spinalcord	HC	220707	0	80		150	9600	29500	16746	0.043
RN09	Y9951	ALS_1	RN09_ALS_1	spinalcord	ALS	230713	1	80	2	68	2000	15000	6946	0.0153
RN09	Y10026	HC_3	RN09_HC_3	spinalcord	HC	230713	0	83		149	2000	15000	6946	0.0153
RN09	Y10073	HC_4	RN09_HC_4	spinalcord	HC	230713	0	68		131	2000	15000	6946	0.0153
RN09	Y10091	HC_5	RN09_HC_5	spinalcord	HC	230713	0	80		153	2000	15000	6946	0.0153
RN10	Y9951	ALS_1	RN10_ALS_1	spinalcord	ALS	230713	1	80	2	68	2000	25000	10243	0.024
RN10	Y10026	HC_3	RN10_HC_3	spinalcord	HC	230713	0	83		149	2000	25000	10243	0.024
RN10	Y10073	HC_4	RN10_HC_4	spinalcord	HC	230713	0	68		131	2000	25000	10243	0.024
RN10	Y10091	HC_5	RN10_HC_5	spinalcord	HC	230713	0	80		153	2000	25000	10243	0.024

## Sheet: S2 scCODA
Tissue	Cell Type	HDI 3%	HDI 97%	Credible
SC	Astro_1	-0.071	0.389	FALSE
SC	Astro_2	-0.12	0.43	FALSE
SC	Astro_3	-0.092	0.637	FALSE
SC	Endothelial_1	-0.552	0.272	FALSE
SC	Ependymal_1	-0.491	0.366	FALSE
SC	EX_1	-0.34	0.484	FALSE
SC	EX_10	-0.423	0.447	FALSE
SC	EX_11	-0.46	0.382	FALSE
SC	EX_12	-0.38	0.405	FALSE
SC	EX_2	-0.434	0.397	FALSE
SC	EX_3	-0.462	0.352	FALSE
SC	EX_4	-0.476	0.359	FALSE
SC	EX_5	-0.487	0.346	FALSE
SC	EX_6	-0.436	0.425	FALSE
SC	EX_7	-0.461	0.409	FALSE
SC	EX_8	-0.467	0.399	FALSE
SC	EX_9	-0.341	0.437	FALSE
SC	INH_1	-0.474	0.361	FALSE
SC	INH_2	-0.402	0.494	FALSE
SC	INH_3	-0.411	0.438	FALSE
SC	INH_4	-0.424	0.425	FALSE
SC	INH_5	-0.355	0.504	FALSE
SC	INH_6	-0.377	0.444	FALSE
SC	INH_7	-0.368	0.403	FALSE
SC	INH_8	-0.424	0.441	FALSE
SC	Lymphocyte_1	-0.413	0.376	FALSE
SC	Macro_1	-0.338	0.459	FALSE
SC	Meninges_1	-0.498	0.373	FALSE
SC	Meninges_2	-0.48	0.336	FALSE
SC	Micro_1	-0.115	0.555	FALSE
SC	Micro_2	-0.15	0.62	FALSE
SC	Micro_3	-0.187	0.537	FALSE
SC	Micro_4	-0.416	0.33	FALSE
SC	Micro_5	-0.228	0.601	FALSE
SC	Micro_6	0	0	FALSE
SC	MN_1	-0.355	0.48	FALSE
SC	Oligo_1	-0.286	0.14	FALSE
SC	Oligo_2	-0.053	0.351	FALSE
SC	Oligo_3	-0.174	0.171	FALSE
SC	Oligo_4	-0.807	-0.087	TRUE
SC	OligoProg_1	-0.373	0.435	FALSE
SC	Opc_1	-0.328	0.17	FALSE
SC	Pericyte_1	-0.419	0.388	FALSE
MCX	Astro_1	-0.197	0.149	FALSE
MCX	Astro_2	-0.188	0.185	FALSE
MCX	Astro_3	-0.22	0.157	FALSE
MCX	Astro_4	-0.185	0.175	FALSE
MCX	Astro_5	-0.201	0.205	FALSE
MCX	Endothelial_1	-0.162	0.217	FALSE
MCX	L23IT_1	-0.197	0.164	FALSE
MCX	L23IT_2	-0.198	0.16	FALSE
MCX	L23IT_3	-0.2	0.169	FALSE
MCX	L23IT_4	-0.191	0.196	FALSE
MCX	L56NP_1	-0.182	0.2	FALSE
MCX	L5ET_1	-0.168	0.243	FALSE
MCX	L5IT_1	-0.151	0.225	FALSE
MCX	L5IT_2	-0.17	0.223	FALSE
MCX	L5IT_3	-0.203	0.19	FALSE
MCX	L5IT_4	-0.215	0.192	FALSE
MCX	L6b_1	-0.181	0.211	FALSE
MCX	L6CT_1	-0.193	0.193	FALSE
MCX	L6IT_1	-0.166	0.212	FALSE
MCX	L6IT_2	-0.195	0.201	FALSE
MCX	L6ITCar3_1	-0.17	0.187	FALSE
MCX	Lamp5_1	-0.171	0.218	FALSE
MCX	Lamp5_2	-0.172	0.23	FALSE
MCX	Macro_1	-0.185	0.178	FALSE
MCX	Micro_1	-0.15	0.232	FALSE
MCX	Micro_2	-0.187	0.173	FALSE
MCX	Micro_3	-0.164	0.213	FALSE
MCX	Micro_4	0	0	FALSE
MCX	Oligo_1	-0.128	0.17	FALSE
MCX	Oligo_2	-0.177	0.122	FALSE
MCX	Oligo_3	-0.175	0.135	FALSE
MCX	Oligo_4	-0.152	0.192	FALSE
MCX	Oligo_5	-0.212	0.186	FALSE
MCX	Opc_1	-0.24	0.12	FALSE
MCX	Pericyte_1	-0.192	0.221	FALSE
MCX	PeriVascular_1	-0.149	0.263	FALSE
MCX	Pvalb_1	-0.153	0.225	FALSE
MCX	Sncg_1	-0.23	0.166	FALSE
MCX	Sncg_2	-0.176	0.196	FALSE
MCX	SstChodl_1	-0.171	0.18	FALSE
MCX	Vip_1	-0.177	0.19	FALSE
MCX	Vip_2	-0.197	0.184	FALSE

## Sheet: S3 GCST90027164 GRCh37_sig
rsid	chromosome	base_pair_location	effect_allele	other_allele	effect_allele_frequency	beta	standard_error	p_value	N_effective
rs528364	3	39486249	a	g	0.349	0.0643	0.0116	3.342e-08	80713
rs615479	3	39486600	c	g	0.4928	-0.0609	0.0112	4.88e-08	80713
rs816487	3	39487490	a	g	0.6507	-0.0646	0.0116	2.861e-08	80713
rs11129835	3	39488452	t	c	0.5122	0.0633	0.0112	1.422e-08	80713
rs2370964	3	39490061	t	c	0.4878	-0.0633	0.0112	1.405e-08	80713
rs2887901	3	39490096	a	g	0.4878	-0.0633	0.0112	1.402e-08	80713
rs6774232	3	39490873	c	g	0.5122	0.0633	0.0112	1.392e-08	80713
rs6772037	3	39491929	a	g	0.5104	0.064	0.0112	9.72e-09	80713
rs9852186	3	39492594	a	c	0.5109	0.0649	0.0112	5.977e-09	80713
rs34403692	3	39493060	a	g	0.489	-0.0653	0.0112	4.886e-09	80713
rs6765697	3	39493239	t	c	0.4891	-0.0652	0.0112	5.108e-09	80713
rs9820623	3	39493858	t	g	0.4899	-0.0652	0.0111	4.784e-09	80713
rs4676496	3	39498005	a	g	0.511	0.0655	0.0112	4.375e-09	80713
rs694611	3	39498147	c	g	0.4931	-0.0616	0.0111	3.236e-08	80713
rs645567	3	39498511	a	g	0.4931	-0.0617	0.0112	3.121e-08	80713
rs11708828	3	39499649	t	c	0.4878	-0.064	0.0112	9.558e-09	80713
rs478514	3	39500373	t	c	0.5069	0.0618	0.0112	2.96e-08	80713
rs1768234	3	39501312	a	g	0.6587	-0.066	0.0117	1.584e-08	80713
rs1707981	3	39502506	t	g	0.3403	0.0674	0.0117	7.78e-09	80713
rs1768209	3	39502675	c	g	0.3403	0.0674	0.0117	7.878e-09	80713
rs2965067	3	39503037	a	g	0.3402	0.0674	0.0117	7.911e-09	80713
rs631312	3	39508968	a	g	0.7087	-0.0791	0.012	5.242e-11	80713
rs1768190	3	39509440	t	c	0.2985	0.0744	0.012	5.029e-10	80713
rs1768208	3	39523003	t	c	0.2844	0.0771	0.0121	1.801e-10	80713
rs1464047	3	39526874	t	c	0.4899	-0.0603	0.011	4.689e-08	80713
rs545397	3	39530083	t	c	0.2931	0.073	0.0121	1.588e-09	80713
rs1513219	3	39533759	t	c	0.2931	0.0741	0.0121	9.824e-10	80713
rs616147	3	39534481	a	g	0.2859	0.0785	0.0122	1.317e-10	80713
rs1708104	3	39534742	t	c	0.2931	0.0743	0.0121	9.06e-10	80713
rs3828599	5	150401796	a	g	0.2508	0.076	0.0127	1.85e-09	80713
rs4958872	5	150402334	t	c	0.7473	-0.0756	0.0126	2.053e-09	80713
rs4958434	5	150402570	a	g	0.1701	0.081	0.0147	3.253e-08	80713
rs8177427	5	150403011	a	g	0.1702	0.0812	0.0147	2.995e-08	80713
rs4958873	5	150404096	a	g	0.1702	0.0815	0.0147	2.725e-08	80713
rs8177447	5	150407456	t	c	0.1698	0.0834	0.0147	1.331e-08	80713
rs10463311	5	150410835	t	c	0.7474	-0.0792	0.0126	3.457e-10	80713
rs11747926	5	150414388	a	g	0.1636	0.0835	0.0149	2.087e-08	80713
rs11748041	5	150414960	a	c	0.1698	0.0856	0.0147	5.355e-09	80713
rs7727034	5	150415477	c	g	0.2524	0.0798	0.0126	2.826e-10	80713
rs7727250	5	150415651	t	c	0.8297	-0.0858	0.0147	4.672e-09	80713
rs4292439	5	150428195	t	c	0.8201	-0.0801	0.0143	2.121e-08	80713
rs538622	5	172347679	a	g	0.6006	0.0636	0.0113	1.707e-08	80713
rs7735726	5	172347823	a	c	0.3982	-0.0628	0.0113	2.556e-08	80713
rs7717884	5	172347903	t	g	0.5941	0.0638	0.0113	1.54e-08	80713
rs6889719	5	172351829	t	g	0.3968	-0.0642	0.0112	1.079e-08	80713
rs6889973	5	172352219	a	t	0.6032	0.0642	0.0112	1.041e-08	80713
rs2446192	5	172352369	t	c	0.6033	0.0642	0.0112	1.067e-08	80713
rs7721475	5	172353763	t	c	0.6033	0.0643	0.0112	1.014e-08	80713
rs2446190	5	172354037	t	c	0.6033	0.0643	0.0112	9.769e-09	80713
rs517339	5	172354731	t	c	0.6034	0.0645	0.0112	8.464e-09	80713
rs514627	5	172355039	t	c	0.6026	0.0641	0.0112	9.394e-09	80713
rs486113	5	172355843	c	g	0.3967	-0.0643	0.0112	9.667e-09	80713
rs2077491	6	31606376	t	c	0.507	-0.0608	0.0111	4.077e-08	80713
rs2077492	6	31606392	a	g	0.4928	0.0612	0.0111	3.346e-08	80713
rs2516006	6	32650268	t	c	0.8005	0.0908	0.015	1.465e-09	80713
rs9275205	6	32657560	t	c	0.7997	0.0811	0.0146	2.822e-08	80713
rs9275207	6	32657710	a	g	0.8987	0.1264	0.0204	5.741e-10	80713
rs9275213	6	32658335	t	c	0.8986	0.1268	0.0204	4.898e-10	80713
rs9275214	6	32658665	a	g	0.1014	-0.1259	0.0203	6.109e-10	80713
rs9275221	6	32659099	t	c	0.8987	0.1258	0.0204	6.35e-10	80713
rs9275223	6	32659839	a	g	0.1014	-0.1264	0.0203	4.804e-10	80713
rs9275275	6	32662607	a	g	0.1013	-0.1262	0.0203	4.805e-10	80713
rs9275293	6	32663308	t	c	0.8987	0.1264	0.0203	4.462e-10	80713
rs9275296	6	32663431	t	c	0.8987	0.1262	0.0203	4.667e-10	80713
rs9275300	6	32664126	a	g	0.8987	0.1257	0.0202	5.193e-10	80713
rs9275307	6	32664990	a	t	0.8988	0.126	0.0202	4.558e-10	80713
rs9275308	6	32665255	a	t	0.1011	-0.1264	0.0202	4.117e-10	80713
rs9275310	6	32665319	t	g	0.8987	0.1268	0.0202	3.502e-10	80713
rs9275311	6	32665640	t	g	0.1012	-0.1265	0.0202	3.85e-10	80713
rs9275313	6	32665759	t	g	0.1018	-0.128	0.0202	2.194e-10	80713
rs9275314	6	32665909	a	c	0.1011	-0.1268	0.0202	3.477e-10	80713
rs9275315	6	32665912	a	c	0.1011	-0.1267	0.0202	3.57e-10	80713
rs9275324	6	32666635	t	c	0.1001	-0.1258	0.0203	6.01e-10	80713
rs9275325	6	32666651	t	g	0.1	-0.1262	0.0203	5.551e-10	80713
rs9275326	6	32666660	t	c	0.1	-0.126	0.0203	5.685e-10	80713
rs9275334	6	32667107	t	c	0.8987	0.1249	0.0201	5.463e-10	80713
rs9275373	6	32668411	a	g	0.1103	-0.1202	0.0193	5.007e-10	80713
rs9275382	6	32668831	t	c	0.9009	0.1342	0.0207	8.841e-11	80713
rs9275383	6	32668846	t	g	0.1017	-0.1315	0.0203	8.948e-11	80713
rs9275387	6	32669013	t	c	0.8988	0.1249	0.02	4.446e-10	80713
rs9275394	6	32669454	a	c	0.8988	0.1254	0.02	3.817e-10	80713
rs9275395	6	32669483	a	g	0.8989	0.1255	0.02	3.659e-10	80713
rs9275400	6	32669761	c	g	0.8988	0.1254	0.02	3.65e-10	80713
rs9275422	6	32670548	a	g	0.1014	-0.1252	0.02	3.629e-10	80713
rs9275426	6	32670912	t	c	0.8989	0.1249	0.02	4.163e-10	80713
rs9275429	6	32671057	a	g	0.1012	-0.1252	0.02	3.657e-10	80713
rs9275430	6	32671086	t	c	0.1012	-0.1252	0.02	3.618e-10	80713
rs9275434	6	32671247	t	c	0.1013	-0.1253	0.02	3.456e-10	80713
rs9275435	6	32671332	c	g	0.1013	-0.1253	0.02	3.46e-10	80713
rs9275437	6	32671412	t	c	0.1012	-0.1255	0.02	3.236e-10	80713
rs9275442	6	32671755	a	g	0.1013	-0.1255	0.0199	3.068e-10	80713
rs9275476	6	32672624	t	c	0.8992	0.1261	0.02	2.768e-10	80713
rs9275477	6	32672641	a	c	0.9036	0.1426	0.0207	5.502e-12	80713
rs9275486	6	32673099	a	t	0.1011	-0.1256	0.0199	2.957e-10	80713
rs9275490	6	32673385	c	g	0.8989	0.1255	0.0199	2.993e-10	80713
rs9275495	6	32673574	a	t	0.8989	0.1254	0.0199	3.07e-10	80713
rs9275503	6	32673931	a	g	0.9024	0.1376	0.0204	1.692e-11	80713
rs9275530	6	32675523	c	g	0.1012	-0.125	0.0198	2.954e-10	80713
rs9275532	6	32675634	c	g	0.8989	0.1247	0.0198	3.324e-10	80713
rs9275541	6	32676159	c	g	0.8989	0.1246	0.0198	3.329e-10	80713
rs4273728	6	32678491	t	c	0.8989	0.1247	0.0198	3.009e-10	80713
rs9275583	6	32680299	a	g	0.101	-0.1237	0.0198	3.845e-10	80713
rs9275592	6	32680620	t	g	0.101	-0.123	0.0198	4.816e-10	80713
rs7454108	6	32681483	t	c	0.8992	0.1215	0.0197	7.605e-10	80713
rs3957146	6	32681530	t	c	0.8992	0.1215	0.0197	7.552e-10	80713
rs3998159	6	32682019	a	c	0.8986	0.1235	0.0197	3.931e-10	80713
rs3957148	6	32682137	a	g	0.8981	0.1232	0.0197	3.948e-10	80713
rs536668199	9	27269014	a	t	0.0051	0.5631	0.0832	1.28e-11	80713
rs186882747	9	27287056	t	c	0.005	0.5899	0.0846	3.059e-12	80713
rs553196048	9	27321047	t	c	0.9952	-0.6329	0.086	1.848e-13	80713
rs78752429	9	27466680	t	c	0.4161	0.0925	0.0127	2.782e-13	73213
rs10121017	9	27466684	a	g	0.4337	-0.0756	0.0131	8.412e-09	73213
rs12551344	9	27466817	c	g	0.3995	0.097	0.0126	1.55e-14	73213
rs7873548	9	27467763	a	g	0.5542	0.0773	0.0127	1.336e-09	73213
rs10511816	9	27468461	a	c	0.415	0.0955	0.0122	5.358e-15	73213
rs12552327	9	27469573	a	c	0.3401	0.0972	0.0133	2.866e-13	73213
rs4879515	9	27482235	t	c	0.4673	0.086	0.0116	1.029e-13	80713
rs10967961	9	27483420	a	g	0.359	-0.0718	0.0126	1.137e-08	73213
rs895022	9	27484371	c	g	0.2496	0.158	0.0129	1.881e-34	80713
rs10812602	9	27484496	a	g	0.6391	0.0705	0.0125	1.753e-08	73213
rs895021	9	27484911	a	g	0.2498	0.1581	0.0129	1.407e-34	80713
rs12115670	9	27486172	c	g	0.7499	-0.1576	0.0129	1.504e-34	80713
rs7041409	9	27487221	t	c	0.2947	0.1357	0.0122	1.277e-28	80713
rs17779457	9	27488092	t	g	0.7487	-0.1609	0.0127	1.681e-36	80713
rs868857	9	27488906	a	g	0.2509	0.1616	0.0127	6.315e-37	80713
rs868856	9	27489251	a	g	0.2944	0.1345	0.0121	9.306e-29	80713
rs17769038	9	27489693	a	g	0.2422	0.1719	0.0129	1.756e-40	80713
rs2492815	9	27490296	t	c	0.7491	-0.1615	0.0127	6.348e-37	80713
rs10435784	9	27490332	t	g	0.2962	0.135	0.0121	8.268e-29	80713
rs7046653	9	27490967	a	g	0.2945	0.1338	0.0121	1.633e-28	80713
rs9969707	9	27491104	a	g	0.7573	-0.1711	0.0129	3.077e-40	80713
rs7019351	9	27491262	a	c	0.2652	0.1519	0.0125	6.705e-34	80713
rs7019847	9	27491397	a	g	0.7037	-0.1347	0.0121	1.016e-28	80713
rs2764332	9	27492522	a	t	0.251	0.1613	0.0127	7.501e-37	80713
rs2764331	9	27492934	t	c	0.251	0.1613	0.0127	7.543e-37	80713
rs9969832	9	27493063	t	c	0.2423	0.1719	0.0129	1.708e-40	80713
rs2589049	9	27493409	t	c	0.2511	0.1615	0.0127	5.662e-37	80713
rs10812603	9	27494674	t	g	0.7031	-0.1344	0.0121	1.215e-28	80713
rs4879524	9	27495362	a	t	0.5791	0.078	0.0122	1.4e-10	73213
rs7864595	9	27495572	a	c	0.7031	-0.1344	0.0121	1.296e-28	80713
rs10812604	9	27496661	t	g	0.2968	0.1351	0.0121	7.118e-29	80713
rs2440620	9	27497621	t	c	0.7484	-0.1617	0.0127	4.734e-37	80713
rs10967965	9	27497988	a	t	0.7685	-0.1736	0.0133	3.921e-39	80713
rs2492812	9	27499627	a	c	0.2507	0.1622	0.0127	3.247e-37	80713
rs2492823	9	27502005	a	g	0.7468	-0.1623	0.0127	2.143e-37	80713
rs2492821	9	27503506	a	t	0.2532	0.1623	0.0127	1.958e-37	80713
rs2492818	9	27505639	a	g	0.7475	-0.1621	0.0127	2.436e-37	80713
rs10738774	9	27506051	a	g	0.7021	-0.136	0.0121	2.591e-29	80713
rs1319236	9	27507209	a	g	0.7023	-0.1361	0.0121	2.568e-29	80713
rs2246591	9	27507804	a	g	0.7473	-0.1627	0.0127	1.232e-37	80713
rs7036117	9	27507836	t	c	0.7021	-0.1362	0.0121	2.212e-29	80713
rs1537712	9	27508489	t	c	0.2835	0.1438	0.0123	7.903e-32	80713
rs12554036	9	27509211	t	g	0.2436	0.1733	0.0129	2.035e-41	80713
rs9408120	9	27509635	a	g	0.2529	0.1621	0.0127	1.813e-37	80713
rs2477520	9	27509870	a	g	0.2529	0.1622	0.0127	1.614e-37	80713
rs2477521	9	27509945	a	g	0.7471	-0.1622	0.0127	1.602e-37	80713
rs10812605	9	27510360	t	c	0.6337	-0.1128	0.0115	1.188e-22	80713
rs2492817	9	27511151	a	g	0.7162	-0.1432	0.0122	1.253e-31	80713
rs2484314	9	27511284	t	g	0.7161	-0.1433	0.0122	1.195e-31	80713
rs2814709	9	27513298	a	g	0.2527	0.1621	0.0127	2.052e-37	80713
rs2814708	9	27513716	c	g	0.2839	0.1432	0.0122	1.345e-31	80713
rs10738775	9	27514318	a	t	0.704	-0.1361	0.0121	3.801e-29	80713
rs2440619	9	27514323	a	g	0.2505	0.1632	0.0128	1.756e-37	80713
rs2783009	9	27514584	t	c	0.7471	-0.1621	0.0127	1.89e-37	80713
rs4609281	9	27514962	t	g	0.702	-0.1359	0.0121	2.471e-29	80713
rs814030	9	27515194	c	g	0.2529	0.1622	0.0127	1.648e-37	80713
rs3849937	9	27515583	t	c	0.5823	0.0691	0.0114	1.42e-09	80713
rs774355	9	27515794	t	g	0.2838	0.1432	0.0122	1.392e-31	80713
rs774354	9	27515967	a	g	0.716	-0.1431	0.0122	1.478e-31	80713
rs774353	9	27516436	c	g	0.7162	-0.1431	0.0122	1.4e-31	80713
rs774352	9	27516590	t	c	0.716	-0.143	0.0122	1.474e-31	80713
rs774351	9	27516640	a	c	0.716	-0.143	0.0122	1.559e-31	80713
rs3849938	9	27517635	c	g	0.7026	-0.136	0.0121	2.543e-29	80713
rs11792285	9	27519173	t	c	0.3553	-0.0672	0.0117	1.07e-08	80713
rs10812607	9	27519693	t	c	0.3553	-0.0675	0.0117	9.309e-09	80713
rs700795	9	27520508	a	g	0.7468	-0.1626	0.0127	1.039e-37	80713
rs774349	9	27521908	a	t	0.2541	0.161	0.0126	3.004e-37	80713
rs700786	9	27522925	a	t	0.5446	-0.1015	0.0115	8.468e-19	80713
rs10967972	9	27523082	c	g	0.7538	-0.1708	0.0128	7.488e-41	80713
rs3849939	9	27525221	c	g	0.7359	-0.1533	0.0125	1.156e-34	80713
rs10967973	9	27525751	a	g	0.4765	0.088	0.0111	2.708e-15	80713
rs2484316	9	27527173	t	c	0.7457	-0.1618	0.0126	9.311e-38	80713
rs4879540	9	27527479	a	t	0.477	0.0879	0.0111	2.889e-15	80713
rs2453552	9	27527512	t	g	0.7453	-0.1618	0.0126	9.123e-38	80713
rs10757664	9	27528294	t	c	0.5174	0.0802	0.0112	6.5e-13	80713
rs903603	9	27529316	a	g	0.4816	-0.0794	0.0112	1.095e-12	80713
rs3202601	9	27529820	a	g	0.5222	-0.0874	0.0111	3.775e-15	80713
rs3736319	9	27529863	t	c	0.5222	-0.0874	0.0111	3.676e-15	80713
rs10812609	9	27530467	c	g	0.4764	0.0881	0.0111	2.302e-15	80713
rs4879541	9	27533452	t	c	0.4999	0.0849	0.0111	2.401e-14	80713
rs10812610	9	27533984	a	c	0.5001	-0.0854	0.0111	1.708e-14	80713
rs2764326	9	27535342	t	c	0.7506	-0.1684	0.0126	1.583e-40	80713
rs2814707	9	27536397	t	c	0.2485	0.1687	0.0126	8.721e-41	80713
rs2477523	9	27536894	a	t	0.248	0.1696	0.0126	5.159e-41	80713
rs3849941	9	27538948	a	g	0.2578	0.1611	0.0125	7.529e-38	80713
rs7469146	9	27541041	t	c	0.4775	-0.0794	0.0111	6.739e-13	80713
rs10812611	9	27542261	t	c	0.5186	-0.0876	0.011	1.833e-15	80713
rs3849942	9	27543281	t	c	0.2474	0.1716	0.0126	4.628e-42	80713
rs3849943	9	27543382	t	c	0.7526	-0.1716	0.0126	4.511e-42	80713
rs10967976	9	27544943	a	g	0.5217	-0.0896	0.011	4.108e-16	80713
rs812858	9	27545467	t	c	0.2395	0.1744	0.0129	2.222e-41	80713
rs700791	9	27545960	a	c	0.239	0.1746	0.0129	1.926e-41	80713
rs4879554	9	27546275	a	g	0.4953	0.0857	0.0111	1.312e-14	80713
rs773723	9	27548935	t	g	0.4889	-0.0809	0.0111	3.739e-13	80713
rs2453565	9	27551040	t	c	0.2394	0.1759	0.0129	4.705e-42	80713
rs10124158	9	27554188	t	g	0.5114	0.0822	0.011	8.056e-14	80713
rs10967984	9	27555836	t	c	0.5019	-0.0876	0.011	1.834e-15	80713
rs700828	9	27557537	t	c	0.7332	-0.1576	0.0123	2.617e-37	80713
rs774356	9	27559721	t	c	0.7334	-0.1574	0.0124	3.521e-37	80713
rs1565948	9	27559733	a	g	0.4866	-0.0815	0.011	1.214e-13	80713
rs774357	9	27559835	a	g	0.2482	0.1721	0.0126	3.283e-42	80713
rs3849944	9	27560594	t	c	0.5126	0.0808	0.011	1.979e-13	80713
rs774359	9	27561049	t	c	0.7327	-0.1574	0.0123	2.272e-37	80713
rs2453554	9	27561800	t	c	0.2482	0.1723	0.0126	2.561e-42	80713
rs10812615	9	27562233	t	c	0.5542	0.0749	0.0111	1.337e-11	80713
rs10812616	9	27562293	a	t	0.4458	-0.075	0.0111	1.276e-11	80713
rs10441712	9	27562881	t	c	0.5539	0.0746	0.0111	1.693e-11	80713
rs2484319	9	27563755	a	c	0.7516	-0.1732	0.0127	1.163e-42	80713
rs2453555	9	27563868	a	g	0.2475	0.1736	0.0127	9.979e-43	80713
rs2492816	9	27565105	a	g	0.4654	0.0956	0.0111	5.171e-18	80713
rs10967986	9	27565300	a	g	0.5033	-0.0877	0.011	1.916e-15	80713
rs2120721	9	27566141	c	g	0.5191	-0.0926	0.011	5.053e-17	80713
rs10967988	9	27567635	t	g	0.4384	-0.0807	0.0111	4.039e-13	80713
rs3849945	9	27568817	a	g	0.7507	-0.1731	0.0127	3.481e-42	80713
rs10812619	9	27569188	t	c	0.5607	0.0802	0.0111	5.976e-13	80713
rs13284967	9	27569572	t	c	0.4381	-0.0802	0.0111	5.881e-13	80713
rs3849946	9	27571458	a	c	0.4379	-0.0798	0.0111	7.388e-13	80713
rs2282241	9	27572255	a	c	0.4394	-0.0794	0.0111	8.512e-13	80713
rs11789520	9	27574515	t	c	0.2536	0.1709	0.0128	7.534e-41	80713
rs2244606	9	27574978	a	g	0.4794	-0.0905	0.0112	6.338e-16	80713
rs2453557	9	27575463	t	c	0.4732	-0.0852	0.0112	2.466e-14	80713
rs7029905	9	27576267	c	g	0.4825	0.0924	0.0112	1.289e-16	80713
rs11795154	9	27577611	a	g	0.5191	-0.0901	0.0111	6.056e-16	80713
rs12345062	9	27578077	a	g	0.4659	0.0937	0.0111	3.849e-17	80713
rs73440960	9	27578647	a	c	0.2271	0.1816	0.0133	3.676e-42	80713
rs2484322	9	27578935	t	g	0.4909	-0.0851	0.0111	1.733e-14	80713
rs1982915	9	27579560	a	g	0.4906	-0.0853	0.0111	1.478e-14	80713
rs12350076	9	27580674	a	c	0.4784	-0.0805	0.0111	3.523e-13	80713
rs2783010	9	27581239	t	c	0.5218	-0.088	0.0111	1.907e-15	80713
rs2814706	9	27581249	a	g	0.4777	0.0877	0.0111	2.343e-15	80713
rs10967993	9	27582311	t	c	0.486	-0.0854	0.0112	1.983e-14	80713
rs7864502	9	27583128	c	g	0.1421	0.1669	0.017	1.179e-22	80713
rs34555425	9	27584059	c	g	0.1096	0.1455	0.0193	4.201e-14	80713
rs36062268	9	27585697	a	g	0.1084	0.1479	0.0194	2.373e-14	80713
rs2453556	9	27586162	a	g	0.5878	-0.1011	0.0113	2.902e-19	80713
rs7848063	9	27586445	a	g	0.2868	0.0747	0.0128	4.973e-09	80713
rs773720	9	27586615	a	g	0.4101	0.1021	0.0113	1.876e-19	80713
rs9792688	9	27591126	a	t	0.0911	0.1637	0.0229	8.133e-13	73213
rs7854467	9	27593175	a	t	0.8276	-0.1249	0.017	2.313e-13	73213
rs56087858	9	27593316	a	g	0.1724	0.1243	0.0171	3.164e-13	73213
rs57150087	9	27593602	t	c	0.1724	0.1242	0.0171	3.328e-13	73213
rs55962411	9	27593837	t	c	0.1724	0.1242	0.0171	3.427e-13	73213
rs73440983	9	27593984	t	c	0.1724	0.124	0.0171	3.754e-13	73213
rs34460171	9	27594491	t	g	0.0906	0.165	0.023	7.378e-13	73213
rs7040117	9	27596574	a	c	0.8365	-0.131	0.0177	1.318e-13	73213
rs73440990	9	27597891	t	c	0.8349	-0.1331	0.0192	3.841e-12	59822
rs143956135	9	27632742	a	t	0.0112	0.5975	0.0849	1.992e-12	47252
rs11789832	9	27675210	t	c	0.0173	0.2647	0.0469	1.688e-08	80713
rs187064754	9	27804552	a	g	0.0023	1.1791	0.1428	1.458e-16	73213
rs141687016	9	27882434	a	t	0.9978	-1.153	0.1414	3.48e-16	73213
rs538156463	9	27906183	t	c	0.9925	-0.4016	0.0728	3.407e-08	80713
rs535957039	9	28077488	a	c	0.998	-1.2942	0.1414	5.486e-20	80713
rs183230866	9	28117829	a	t	0.9977	-1.1269	0.1413	1.526e-15	73213
rs572696784	9	28432393	a	t	0.0024	0.8083	0.1418	1.2e-08	73213
rs552854474	9	28439281	t	g	0.0024	0.7884	0.1404	1.951e-08	73213
rs534570256	9	28531755	a	g	0.0026	0.7069	0.1289	4.146e-08	80713
rs113247976	12	57975700	t	c	0.0155	0.3322	0.0492	1.419e-11	80713
rs111263678	12	58139729	a	g	0.0238	0.2215	0.0398	2.631e-08	80713
rs116900480	12	58656105	t	c	0.017	0.2407	0.0437	3.718e-08	80713
rs61931525	12	64749141	t	c	0.883	0.099	0.0173	1.123e-08	80713
rs55999447	12	64762785	a	g	0.8905	0.0965	0.0177	4.998e-08	80713
rs61931543	12	64770762	a	c	0.8903	0.0969	0.0176	4.032e-08	80713
rs61931544	12	64779875	t	c	0.1115	-0.0959	0.0174	3.606e-08	80713
rs61931545	12	64779953	t	c	0.1114	-0.096	0.0174	3.589e-08	80713
rs58143737	12	64806859	a	g	0.888	0.0941	0.0172	4.751e-08	80713
rs61933192	12	64846225	a	c	0.8881	0.0941	0.0172	4.28e-08	80713
rs73120378	12	64863583	t	c	0.8885	0.0945	0.0172	4.074e-08	80713
rs11837890	12	64863983	t	g	0.1118	-0.096	0.0172	2.275e-08	80713
rs61933199	12	64864797	a	t	0.1114	-0.095	0.0172	3.535e-08	80713
rs73120383	12	64869137	a	g	0.1116	-0.0962	0.0173	2.651e-08	80713
rs11829120	12	64870510	a	c	0.1116	-0.0971	0.0173	2.056e-08	80713
rs61933200	12	64873122	a	g	0.1116	-0.0979	0.0174	1.774e-08	80713
rs7303577	12	64874102	a	c	0.8884	0.098	0.0174	1.752e-08	80713
rs61933201	12	64875264	t	c	0.1112	-0.0965	0.0175	3.243e-08	80713
rs61933202	12	64875899	a	g	0.8888	0.0967	0.0175	3.096e-08	80713
rs4075094	12	64877053	a	t	0.1115	-0.0984	0.0175	1.716e-08	80713
rs41292023	12	64879436	t	g	0.1115	-0.0983	0.0175	1.919e-08	80713
rs61933204	12	64881288	t	g	0.8888	0.0973	0.0175	2.861e-08	80713
rs61933205	12	64884164	c	g	0.1112	-0.0983	0.0176	2.247e-08	80713
rs112139038	12	64884605	t	g	0.1111	-0.0973	0.0176	3.14e-08	80713
rs61933207	12	64886724	a	g	0.111	-0.098	0.0176	2.724e-08	80713
rs55654954	12	64890476	a	c	0.8888	0.0981	0.0177	3.158e-08	80713
rs61933209	12	64894359	t	c	0.1108	-0.0982	0.0178	3.412e-08	80713
rs61933211	12	64897480	a	g	0.8898	0.0985	0.0179	3.735e-08	80713
rs61933212	12	64897487	a	g	0.1103	-0.0986	0.0179	3.624e-08	80713
rs113212433	12	64897769	a	g	0.1106	-0.0982	0.0179	3.791e-08	80713
rs2198639	14	31000470	t	c	0.2574	0.0861	0.0126	8.861e-12	80713
rs1074948	14	31000946	a	g	0.7639	-0.0763	0.013	3.914e-09	80713
rs229218	14	31000949	a	t	0.6595	-0.0877	0.0118	1.331e-13	80713
rs8022650	14	31001151	a	c	0.7222	-0.085	0.0123	5.688e-12	80713
rs229221	14	31004226	t	c	0.6592	-0.0872	0.0118	1.709e-13	80713
rs8020220	14	31004428	c	g	0.7219	-0.0853	0.0124	4.851e-12	80713
rs12881161	14	31005035	t	c	0.723	-0.0856	0.0124	4.295e-12	80713
rs11846071	14	31006665	t	c	0.7636	-0.0764	0.0129	3.604e-09	80713
rs229227	14	31008191	t	g	0.659	-0.0876	0.0118	1.196e-13	80713
rs229228	14	31008696	a	g	0.3405	0.0888	0.0118	6.007e-14	80713
rs183467	14	31009261	a	t	0.6578	-0.0883	0.0118	7.854e-14	80713
rs11626600	14	31011518	t	c	0.2765	0.0873	0.0124	1.713e-12	80713
rs229168	14	31014160	c	g	0.7102	-0.0887	0.0122	3.934e-13	80713
rs1840399	14	31015546	t	c	0.2894	0.0891	0.0122	3.114e-13	80713
rs7156431	14	31016552	c	g	0.7099	-0.0881	0.0122	5.814e-13	80713
rs229171	14	31017058	t	c	0.6588	-0.0885	0.0118	7.421e-14	80713
rs229173	14	31018966	t	c	0.6636	-0.0898	0.0118	3.11e-14	80713
rs7153747	14	31021156	a	g	0.6899	-0.0925	0.012	1.195e-14	80713
rs229175	14	31026322	c	g	0.274	0.0882	0.0124	9.983e-13	80713
rs229176	14	31027267	t	c	0.6647	-0.0911	0.0118	1.375e-14	80713
rs12434151	14	31029185	a	g	0.3412	0.0913	0.0118	1.128e-14	80713
rs229179	14	31032470	a	t	0.3369	0.0912	0.0118	1.119e-14	80713
rs229184	14	31039377	a	t	0.663	-0.0912	0.0118	1.019e-14	80713
rs229190	14	31040087	t	c	0.6888	-0.0911	0.0119	2.162e-14	80713
rs229194	14	31045181	a	g	0.3371	0.0914	0.0118	9.172e-15	80713
rs229195	14	31045596	a	g	0.3371	0.0914	0.0118	9.204e-15	80713
rs172946	14	31047609	a	g	0.6623	-0.0908	0.0118	1.309e-14	80713
rs170663	14	31049409	t	g	0.6624	-0.091	0.0118	1.187e-14	80713
rs58049	14	31050215	a	t	0.6629	-0.0915	0.0118	8.411e-15	80713
rs229200	14	31050517	a	g	0.3371	0.0915	0.0118	8.613e-15	80713
rs229201	14	31051801	t	c	0.6628	-0.0912	0.0118	1.003e-14	80713
rs35389182	14	31054792	t	c	0.7669	-0.0793	0.0129	8.531e-10	80713
rs12894186	14	31055375	a	g	0.2332	0.0793	0.0129	8.47e-10	80713
rs7141624	14	31056480	a	g	0.7663	-0.0787	0.0129	1.12e-09	80713
rs229247	14	31057986	t	c	0.3371	0.0914	0.0118	9.299e-15	80713
rs7154847	14	31059969	a	g	0.3089	0.0926	0.0119	8.968e-15	80713
rs170665	14	31068345	t	c	0.3369	0.0912	0.0118	1.027e-14	80713
rs448175	14	31069204	t	g	0.3369	0.091	0.0118	1.146e-14	80713
rs17096941	14	31072622	a	g	0.2331	0.0789	0.0129	1.051e-09	80713
rs229231	14	31077861	a	g	0.3372	0.0905	0.0118	1.655e-14	80713
rs2045180	14	31078502	a	g	0.3353	0.0922	0.0118	5.696e-15	80713
rs229235	14	31079679	a	g	0.6629	-0.0907	0.0118	1.401e-14	80713
rs229236	14	31079821	a	g	0.3371	0.0907	0.0118	1.386e-14	80713
rs229237	14	31079890	t	c	0.3371	0.0906	0.0118	1.451e-14	80713
rs447853	14	31080800	t	g	0.7257	-0.0884	0.0124	8.32e-13	80713
rs229240	14	31081051	a	g	0.3371	0.0907	0.0118	1.345e-14	80713
rs229243	14	31083748	a	c	0.3354	0.0922	0.0118	5.409e-15	80713
rs229244	14	31085088	t	c	0.3015	0.0877	0.0121	4.916e-13	80713
rs229141	14	31089772	a	c	0.337	0.0904	0.0118	1.71e-14	80713
rs12882048	14	31090081	t	c	0.233	0.0783	0.0129	1.418e-09	80713
rs8008094	14	31090752	a	g	0.7661	-0.0776	0.0129	1.893e-09	80713
rs8013017	14	31091138	c	g	0.7657	-0.0783	0.0129	1.354e-09	80713
rs229143	14	31091758	a	t	0.3375	0.0913	0.0118	9.312e-15	80713
rs229144	14	31093835	t	c	0.6616	-0.0905	0.0118	1.348e-14	80713
rs151123	14	31093979	t	c	0.6616	-0.0905	0.0118	1.314e-14	80713
rs229145	14	31094515	c	g	0.6616	-0.0905	0.0118	1.393e-14	80713
rs28567474	14	31095542	c	g	0.7243	-0.0886	0.0123	6.408e-13	80713
rs2273522	14	31097345	a	g	0.2345	0.0788	0.0129	9.513e-10	80713
rs229150	14	31099738	a	g	0.6617	-0.0908	0.0117	1.091e-14	80713
rs34935871	14	31100094	a	g	0.7655	-0.0788	0.0129	9.365e-10	80713
rs10147257	14	31100673	a	g	0.7634	-0.0761	0.0128	3.148e-09	80713
rs229152	14	31100685	t	c	0.6612	-0.0898	0.0117	2.1e-14	80713
rs10149966	14	31101000	t	c	0.2366	0.0763	0.0128	2.847e-09	80713
rs11628700	14	31101343	a	g	0.7635	-0.0763	0.0128	2.835e-09	80713
rs2057284	14	31101373	t	c	0.7634	-0.0763	0.0128	2.823e-09	80713
rs229154	14	31103012	a	c	0.6611	-0.0897	0.0117	2.209e-14	80713
rs7149113	14	31103425	a	g	0.2365	0.0765	0.0129	2.609e-09	80713
rs179287	14	31103434	a	g	0.6614	-0.0901	0.0117	1.675e-14	80713
rs35349033	14	31103535	a	g	0.543	0.0713	0.0118	1.61e-09	80713
rs10146357	14	31103790	t	c	0.7634	-0.0763	0.0129	2.91e-09	80713
rs229155	14	31103891	a	g	0.6613	-0.0896	0.0117	2.442e-14	80713
rs229156	14	31105046	a	g	0.3387	0.0897	0.0117	2.167e-14	80713
rs12882931	14	31106393	a	g	0.7651	-0.0779	0.0129	1.462e-09	80713
rs229161	14	31106786	a	g	0.6613	-0.0897	0.0117	2.238e-14	80713
rs229162	14	31107564	t	g	0.6612	-0.0894	0.0117	2.67e-14	80713
rs2273521	14	31108977	t	c	0.7634	-0.0759	0.0128	3.422e-09	80713
rs2273520	14	31109275	t	c	0.7634	-0.0759	0.0128	3.313e-09	80713
rs11851205	14	31113310	c	g	0.2367	0.0758	0.0128	3.577e-09	80713
rs8019637	14	31113667	t	c	0.7632	-0.0757	0.0128	3.774e-09	80713
rs11622076	14	31115848	a	t	0.7631	-0.0752	0.0128	4.683e-09	80713
rs11623154	14	31116130	c	g	0.7633	-0.0758	0.0128	3.548e-09	80713
rs6571356	14	31117181	a	g	0.7633	-0.0758	0.0128	3.653e-09	80713
rs6571357	14	31117389	t	c	0.2367	0.0758	0.0128	3.532e-09	80713
rs61976710	14	31117748	a	g	0.765	-0.0775	0.0129	1.781e-09	80713
rs10141944	14	31117979	a	g	0.7633	-0.0757	0.0128	3.701e-09	80713
rs10131166	14	31118042	t	c	0.7633	-0.0757	0.0128	3.704e-09	80713
rs229206	14	31118268	t	c	0.6612	-0.0894	0.0117	2.793e-14	80713
rs229207	14	31118354	a	g	0.7276	-0.078	0.0123	1.984e-10	80713
rs8012494	14	31118967	t	c	0.7279	-0.0785	0.0123	1.58e-10	80713
rs229209	14	31121322	a	c	0.3388	0.0891	0.0117	3.315e-14	80713
rs229211	14	31123075	t	c	0.6612	-0.0892	0.0117	3.149e-14	80713
rs17097023	14	31123347	a	g	0.2349	0.0777	0.0129	1.637e-09	80713
rs61976711	14	31124635	t	c	0.6612	-0.0893	0.0117	3.011e-14	80713
rs230340	14	31125745	t	c	0.7271	-0.0776	0.0122	2.202e-10	80713
rs1123860	14	31126417	a	g	0.2353	0.0767	0.0129	2.554e-09	80713
rs230343	14	31127167	a	g	0.7276	-0.078	0.0123	2.026e-10	80713
rs230351	14	31131005	a	g	0.3388	0.0895	0.0118	3.01e-14	80713
rs230353	14	31133994	a	g	0.6609	-0.0895	0.0118	3.133e-14	80713
rs230356	14	31134714	t	c	0.6609	-0.0894	0.0118	3.33e-14	80713
rs8018993	14	31138219	a	g	0.7225	-0.0867	0.0124	2.458e-12	80713
rs230364	14	31139349	c	g	0.3391	0.09	0.0118	2.698e-14	80713
rs230366	14	31140202	a	c	0.3391	0.09	0.0118	2.773e-14	80713
rs11846293	14	31146236	a	g	0.7629	-0.0763	0.013	4.033e-09	80713
rs11846420	14	31146283	a	g	0.3394	0.0902	0.0118	2.561e-14	80713
rs11846408	14	31146542	a	t	0.7633	-0.0773	0.013	2.652e-09	80713
rs7158351	14	31147264	a	g	0.6605	-0.09	0.0118	2.943e-14	80713
rs10139154	14	31147498	t	c	0.3135	0.0904	0.012	4.9e-14	80713
rs12586678	14	31148715	t	c	0.7646	-0.0783	0.013	1.802e-09	80713
rs4430662	14	31149350	c	g	0.7368	-0.0748	0.0127	3.6e-09	80713
rs11156637	14	31151449	t	c	0.7645	-0.0782	0.013	1.949e-09	80713
rs2070340	14	31152222	t	c	0.2636	0.0745	0.0127	4.303e-09	80713
rs2070339	14	31152826	a	g	0.6603	-0.0903	0.0119	2.997e-14	80713
rs7141161	14	31153130	a	g	0.3397	0.0902	0.0119	3.094e-14	80713
rs7141333	14	31153190	a	g	0.2775	0.0866	0.0125	4.056e-12	80713
rs9806111	14	31161417	a	g	0.6601	-0.0901	0.0119	3.52e-14	80713
rs11627421	14	31167434	a	g	0.2358	0.0785	0.0131	2.063e-09	80713
rs35069045	14	31168934	a	g	0.2358	0.0784	0.0131	2.255e-09	80713
rs4981767	14	31170812	t	g	0.6595	-0.0904	0.0119	3.253e-14	80713
rs7144204	14	31171830	t	c	0.3402	0.0899	0.0119	4.753e-14	80713
rs1950882	14	31172253	t	c	0.6857	-0.0903	0.0121	8.426e-14	80713
rs2378780	14	31178086	t	c	0.7213	-0.0873	0.0126	3.738e-12	80713
rs7142948	14	31178217	a	g	0.3404	0.0901	0.0119	4.557e-14	80713
rs7153509	14	31182989	c	g	0.659	-0.0898	0.012	5.78e-14	80713
rs6571361	14	31183168	a	g	0.685	-0.0904	0.0121	9.557e-14	80713
rs7152417	14	31186497	t	c	0.659	-0.0916	0.012	2.294e-14	80713
rs10147505	14	31186831	t	c	0.6589	-0.0916	0.012	2.337e-14	80713
rs761956	14	31188003	c	g	0.2362	0.0793	0.0132	2.078e-09	80713
rs11625381	14	31188414	a	g	0.6588	-0.0912	0.012	2.961e-14	80713
rs2273519	14	31188832	a	g	0.4929	-0.0672	0.0114	4.274e-09	80713
rs10130830	14	31190645	a	g	0.6558	-0.0917	0.012	1.982e-14	80713
rs7147530	14	31194622	a	t	0.3442	0.0919	0.012	1.829e-14	80713
rs2378781	14	31194949	a	g	0.6557	-0.0918	0.012	1.934e-14	80713
rs2378782	14	31194991	a	g	0.3442	0.0919	0.012	1.839e-14	80713
rs4981770	14	31196105	a	g	0.5052	0.0658	0.0113	6.741e-09	80713
rs9322864	14	31196960	c	g	0.692	-0.0877	0.0124	1.437e-12	80713
rs10142331	14	31197026	t	c	0.6557	-0.0917	0.012	2.181e-14	80713
rs61976741	14	31197813	t	c	0.2395	0.0789	0.0132	2.567e-09	80713
rs10136727	14	31199109	c	g	0.7179	-0.0887	0.0127	2.582e-12	80713
rs4239633	19	17742469	t	c	0.34	0.1184	0.0132	2.251e-19	73213
rs78549703	19	17749542	a	g	0.337	0.1264	0.0126	8.824e-24	73213
rs8111424	19	17751145	a	g	0.4605	-0.0881	0.0128	5.95e-12	73213
rs12608932	19	17752689	a	c	0.6528	-0.1247	0.0121	8.768e-25	73213
rs12973192	19	17753239	c	g	0.6609	-0.1266	0.0124	1.859e-24	73213
rs12975883	19	17753920	a	t	0.529	-0.0861	0.0128	1.508e-11	73213
rs36108613	19	17754317	a	g	0.4702	0.0869	0.0128	1.195e-11	73213
rs719219	20	48435408	a	g	0.2971	0.076	0.0125	1.212e-09	80713
rs17785991	20	48438761	a	t	0.3525	0.0738	0.0118	3.513e-10	80713
rs55661369	20	48441767	a	t	0.6942	-0.0703	0.0122	9.246e-09	80713
rs55950635	20	48444934	a	t	0.6938	-0.0703	0.0122	9.184e-09	80713
rs17724104	20	48446291	a	g	0.7021	-0.0746	0.0124	1.536e-09	80713
rs55825017	20	48446895	t	c	0.3055	0.0707	0.0122	7.587e-09	80713
rs41283576	20	48446946	a	g	0.3055	0.0707	0.0122	7.604e-09	80713
rs113738363	20	48449631	t	c	0.3064	0.0709	0.0122	6.264e-09	80713
rs11699561	20	48458884	t	c	0.3531	0.0724	0.0117	5.211e-10	80713
rs17724146	20	48460077	t	c	0.7014	-0.0739	0.0123	1.775e-09	80713
rs1874719	20	48464523	t	c	0.6938	-0.0694	0.0121	1.09e-08	80713
rs17786105	20	48466885	a	g	0.6456	-0.0714	0.0116	7.545e-10	80713
rs17786148	20	48474504	a	g	0.6468	-0.0718	0.0116	6.928e-10	80713
rs56405223	20	48485316	a	g	0.305	0.0694	0.0121	1.082e-08	80713
rs1033474	20	48487857	t	c	0.3048	0.0692	0.0121	1.178e-08	80713
rs2869935	20	48493927	a	g	0.6473	-0.0719	0.0116	6.532e-10	80713
rs2869936	20	48493993	a	g	0.3047	0.0693	0.0121	1.137e-08	80713
rs7266852	20	48496144	t	c	0.6945	-0.0687	0.0121	1.465e-08	80713
rs4810989	20	48501961	t	c	0.2956	0.074	0.0123	1.878e-09	80713
rs73271169	20	48506697	t	c	0.6955	-0.0745	0.0121	7.084e-10	80713
rs56185963	20	48514826	a	c	0.6958	-0.0734	0.012	1.097e-09	80713
rs8125607	20	48526705	a	g	0.3035	0.0727	0.012	1.364e-09	80713
rs3761175	20	48533374	c	g	0.3031	0.0729	0.012	1.145e-09	80713
rs112572132	20	48533630	c	g	0.3031	0.073	0.012	1.1e-09	80713
rs11906300	20	48540277	c	g	0.303	0.0724	0.012	1.461e-09	80713
rs4809763	20	48542801	a	g	0.6972	-0.0723	0.012	1.48e-09	80713
rs6512600	20	48550009	a	g	0.3025	0.0722	0.0119	1.423e-09	80713
rs2038127	20	48554670	a	g	0.6977	-0.0722	0.0119	1.362e-09	80713
rs4810992	20	48561156	a	g	0.3015	0.0729	0.012	1.108e-09	80713
rs112590664	20	48578385	t	c	0.3018	0.0719	0.012	2.153e-09	80713
rs113558364	20	48578734	a	t	0.6981	-0.0719	0.012	2.15e-09	80713
rs7272308	20	48583726	a	g	0.3015	0.0717	0.0121	3.006e-09	80713
rs73274724	20	48586760	t	c	0.3005	0.0719	0.0121	3.128e-09	80713
rs55934033	20	48590773	a	g	0.2987	0.0701	0.0122	9.121e-09	80713
rs55700732	20	48590965	a	g	0.2928	0.0675	0.0124	4.933e-08	80713
rs1543442	20	48604799	a	g	0.3703	0.0646	0.0116	2.65e-08	80713
rs117432102	20	48622359	t	c	0.9819	-0.2549	0.0467	4.953e-08	80713
rs80265967	21	33039603	a	c	0.994	-1.0784	0.1241	3.541e-18	73213
rs180729106	21	33080773	a	g	0.994	-1.073	0.1266	2.381e-17	69810
rs547374551	21	33094283	t	c	0.9939	-1.0822	0.1281	3.011e-17	69810
rs560587003	21	33103371	c	g	0.994	-1.0665	0.1269	4.178e-17	69810
rs75087725	21	45753117	a	c	0.0122	0.4179	0.0627	2.652e-11	69810

## Sheet: S4 GWAS_GRCh38_LDexpand
chr	start	end
chr3	39430803	39430804
chr3	39430955	39430956
chr3	39431033	39431034
chr3	39431298	39431299
chr3	39431609	39431610
chr3	39431732	39431733
chr3	39432099	39432100
chr3	39432920	39432921
chr3	39432933	39432934
chr3	39433466	39433467
chr3	39434889	39434890
chr3	39437203	39437204
chr3	39437986	39437987
chr3	39438389	39438390
chr3	39438498	39438499
chr3	39438802	39438803
chr3	39440343	39440344
chr3	39441169	39441170
chr3	39441660	39441661
chr3	39442828	39442829
chr3	39443019	39443020
chr3	39443231	39443232
chr3	39443748	39443749
chr3	39444757	39444758
chr3	39445108	39445109
chr3	39445998	39445999
chr3	39446854	39446855
chr3	39446960	39446961
chr3	39448127	39448128
chr3	39448159	39448160
chr3	39448385	39448386
chr3	39448387	39448388
chr3	39448569	39448570
chr3	39448604	39448605
chr3	39448995	39448996
chr3	39449130	39449131
chr3	39449381	39449382
chr3	39449792	39449793
chr3	39449988	39449989
chr3	39450075	39450076
chr3	39450437	39450438
chr3	39451102	39451103
chr3	39451568	39451569
chr3	39451747	39451748
chr3	39452366	39452367
chr3	39456513	39456514
chr3	39456655	39456656
chr3	39456817	39456818
chr3	39457019	39457020
chr3	39458157	39458158
chr3	39458652	39458653
chr3	39458668	39458669
chr3	39458708	39458709
chr3	39458753	39458754
chr3	39458881	39458882
chr3	39458986	39458987
chr3	39459820	39459821
chr3	39461014	39461015
chr3	39461183	39461184
chr3	39461233	39461234
chr3	39461545	39461546
chr3	39467476	39467477
chr3	39467948	39467949
chr3	39471059	39471060
chr3	39481511	39481512
chr3	39485382	39485383
chr3	39488591	39488592
chr3	39492267	39492268
chr3	39492989	39492990
chr3	39493250	39493251
chr5	151022234	151022235
chr5	151022329	151022330
chr5	151022772	151022773
chr5	151023008	151023009
chr5	151023378	151023379
chr5	151023449	151023450
chr5	151024534	151024535
chr5	151027894	151027895
chr5	151031273	151031274
chr5	151033844	151033845
chr5	151034826	151034827
chr5	151035398	151035399
chr5	151036089	151036090
chr5	151048633	151048634
chr5	172920675	172920676
chr5	172920819	172920820
chr5	172920899	172920900
chr5	172924825	172924826
chr5	172925215	172925216
chr5	172925365	172925366
chr5	172926759	172926760
chr5	172927033	172927034
chr5	172927598	172927599
chr5	172927727	172927728
chr5	172928035	172928036
chr5	172928666	172928667
chr5	172928839	172928840
chr6	31637421	31637422
chr6	31638598	31638599
chr6	31638614	31638615
chr6	31642751	31642752
chr6	31642908	31642909
chr6	32632893	32632894
chr6	32660934	32660935
chr6	32668176	32668177
chr6	32670293	32670294
chr6	32672058	32672059
chr6	32672153	32672154
chr6	32672194	32672195
chr6	32675067	32675068
chr6	32681209	32681210
chr6	32681310	32681311
chr6	32681348	32681349
chr6	32681383	32681384
chr6	32682490	32682491
chr6	32684158	32684159
chr6	32684418	32684419
chr6	32685102	32685103
chr6	32685485	32685486
chr6	32686936	32686937
chr6	32687527	32687528
chr6	32688945	32688946
chr6	32689169	32689170
chr6	32689782	32689783
chr6	32689787	32689788
chr6	32689932	32689933
chr6	32690066	32690067
chr6	32690557	32690558
chr6	32690887	32690888
chr6	32691321	32691322
chr6	32691554	32691555
chr6	32692061	32692062
chr6	32694829	32694830
chr6	32695530	32695531
chr6	32695653	32695654
chr6	32696095	32696096
chr6	32696348	32696349
chr6	32697212	32697213
chr6	32697477	32697478
chr6	32697541	32697542
chr6	32697862	32697863
chr6	32697981	32697982
chr6	32698131	32698132
chr6	32698134	32698135
chr6	32698857	32698858
chr6	32698873	32698874
chr6	32698882	32698883
chr6	32699329	32699330
chr6	32699885	32699886
chr6	32700015	32700016
chr6	32700072	32700073
chr6	32700633	32700634
chr6	32701036	32701037
chr6	32701053	32701054
chr6	32701068	32701069
chr6	32701235	32701236
chr6	32701676	32701677
chr6	32701705	32701706
chr6	32701983	32701984
chr6	32702770	32702771
chr6	32703134	32703135
chr6	32703279	32703280
chr6	32703308	32703309
chr6	32703469	32703470
chr6	32703554	32703555
chr6	32703634	32703635
chr6	32703977	32703978
chr6	32704033	32704034
chr6	32704159	32704160
chr6	32704846	32704847
chr6	32704863	32704864
chr6	32705321	32705322
chr6	32705796	32705797
chr6	32706153	32706154
chr6	32707745	32707746
chr6	32707856	32707857
chr6	32708381	32708382
chr6	32710713	32710714
chr6	32712521	32712522
chr6	32712842	32712843
chr6	32713752	32713753
chr6	32714241	32714242
chr6	32714359	32714360
chr9	26572914	26572915
chr9	26607196	26607197
chr9	26818769	26818770
chr9	26857581	26857582
chr9	26873637	26873638
chr9	26949305	26949306
chr9	26975878	26975879
chr9	27006994	27006995
chr9	27010574	27010575
chr9	27019975	27019976
chr9	27026659	27026660
chr9	27066844	27066845
chr9	27078062	27078063
chr9	27120883	27120884
chr9	27145309	27145310
chr9	27188436	27188437
chr9	27269015	27269016
chr9	27283607	27283608
chr9	27287057	27287058
chr9	27321048	27321049
chr9	27399591	27399592
chr9	27466681	27466682
chr9	27466685	27466686
chr9	27466818	27466819
chr9	27467764	27467765
chr9	27468462	27468463
chr9	27469574	27469575
chr9	27482236	27482237
chr9	27483421	27483422
chr9	27484372	27484373
chr9	27484497	27484498
chr9	27484912	27484913
chr9	27486173	27486174
chr9	27487222	27487223
chr9	27488093	27488094
chr9	27488907	27488908
chr9	27489252	27489253
chr9	27489694	27489695
chr9	27490297	27490298
chr9	27490333	27490334
chr9	27490968	27490969
chr9	27491105	27491106
chr9	27491263	27491264
chr9	27491398	27491399
chr9	27492523	27492524
chr9	27492935	27492936
chr9	27493064	27493065
chr9	27493410	27493411
chr9	27494675	27494676
chr9	27495363	27495364
chr9	27495573	27495574
chr9	27496662	27496663
chr9	27497622	27497623
chr9	27497989	27497990
chr9	27499628	27499629
chr9	27502006	27502007
chr9	27503507	27503508
chr9	27505640	27505641
chr9	27506052	27506053
chr9	27507210	27507211
chr9	27507805	27507806
chr9	27507837	27507838
chr9	27508490	27508491
chr9	27509212	27509213
chr9	27509636	27509637
chr9	27509871	27509872
chr9	27509946	27509947
chr9	27510361	27510362
chr9	27511152	27511153
chr9	27511285	27511286
chr9	27511594	27511595
chr9	27513299	27513300
chr9	27513717	27513718
chr9	27514319	27514320
chr9	27514324	27514325
chr9	27514585	27514586
chr9	27514963	27514964
chr9	27515195	27515196
chr9	27515584	27515585
chr9	27515795	27515796
chr9	27515968	27515969
chr9	27516437	27516438
chr9	27516591	27516592
chr9	27516641	27516642
chr9	27517636	27517637
chr9	27519174	27519175
chr9	27519694	27519695
chr9	27520509	27520510
chr9	27521909	27521910
chr9	27522926	27522927
chr9	27523083	27523084
chr9	27525222	27525223
chr9	27525752	27525753
chr9	27526048	27526049
chr9	27527174	27527175
chr9	27527480	27527481
chr9	27527513	27527514
chr9	27528295	27528296
chr9	27529317	27529318
chr9	27529821	27529822
chr9	27529864	27529865
chr9	27530468	27530469
chr9	27533453	27533454
chr9	27533985	27533986
chr9	27535343	27535344
chr9	27536398	27536399
chr9	27536895	27536896
chr9	27538949	27538950
chr9	27541042	27541043
chr9	27542262	27542263
chr9	27543282	27543283
chr9	27543383	27543384
chr9	27544944	27544945
chr9	27545468	27545469
chr9	27545961	27545962
chr9	27546276	27546277
chr9	27548936	27548937
chr9	27551041	27551042
chr9	27554189	27554190
chr9	27555837	27555838
chr9	27557538	27557539
chr9	27559722	27559723
chr9	27559734	27559735
chr9	27559836	27559837
chr9	27560595	27560596
chr9	27561050	27561051
chr9	27561801	27561802
chr9	27562234	27562235
chr9	27562294	27562295
chr9	27562882	27562883
chr9	27563756	27563757
chr9	27563869	27563870
chr9	27565106	27565107
chr9	27565301	27565302
chr9	27566142	27566143
chr9	27567636	27567637
chr9	27568818	27568819
chr9	27569189	27569190
chr9	27569573	27569574
chr9	27571459	27571460
chr9	27572256	27572257
chr9	27574516	27574517
chr9	27574979	27574980
chr9	27575464	27575465
chr9	27576268	27576269
chr9	27577612	27577613
chr9	27578078	27578079
chr9	27578648	27578649
chr9	27578936	27578937
chr9	27579561	27579562
chr9	27580675	27580676
chr9	27581240	27581241
chr9	27581250	27581251
chr9	27582312	27582313
chr9	27583129	27583130
chr9	27584060	27584061
chr9	27585698	27585699
chr9	27586163	27586164
chr9	27586446	27586447
chr9	27586455	27586456
chr9	27586616	27586617
chr9	27591127	27591128
chr9	27593176	27593177
chr9	27593317	27593318
chr9	27593603	27593604
chr9	27593838	27593839
chr9	27593985	27593986
chr9	27594492	27594493
chr9	27595996	27595997
chr9	27596575	27596576
chr9	27597892	27597893
chr9	27632743	27632744
chr9	27635056	27635057
chr9	27635057	27635058
chr9	27675211	27675212
chr9	27804553	27804554
chr9	27878947	27878948
chr9	27882435	27882436
chr9	27906184	27906185
chr9	27924761	27924762
chr9	28020729	28020730
chr9	28181208	28181209
chr9	28223045	28223046
chr9	28226602	28226603
chr9	28243504	28243505
chr9	28312672	28312673
chr9	28592332	28592333
chr9	28669829	28669830
chr12	57581916	57581917
chr12	57745945	57745946
chr12	58262321	58262322
chr12	58282348	58282349
chr12	64355360	64355361
chr12	64369004	64369005
chr12	64376981	64376982
chr12	64386094	64386095
chr12	64386172	64386173
chr12	64412115	64412116
chr12	64413078	64413079
chr12	64413448	64413449
chr12	64418416	64418417
chr12	64422207	64422208
chr12	64424817	64424818
chr12	64433663	64433664
chr12	64444090	64444091
chr12	64444934	64444935
chr12	64452086	64452087
chr12	64452444	64452445
chr12	64454816	64454817
chr12	64456580	64456581
chr12	64457056	64457057
chr12	64457650	64457651
chr12	64458916	64458917
chr12	64459624	64459625
chr12	64460712	64460713
chr12	64461662	64461663
chr12	64466012	64466013
chr12	64466333	64466334
chr12	64469802	64469803
chr12	64470202	64470203
chr12	64471016	64471017
chr12	64475356	64475357
chr12	64476729	64476730
chr12	64479341	64479342
chr12	64480321	64480322
chr12	64481483	64481484
chr12	64482118	64482119
chr12	64483272	64483273
chr12	64485655	64485656
chr12	64487507	64487508
chr12	64490383	64490384
chr12	64490824	64490825
chr12	64492943	64492944
chr12	64496695	64496696
chr12	64500578	64500579
chr12	64503699	64503700
chr12	64503706	64503707
chr12	64503988	64503989
chr12	64506335	64506336
chr14	30531263	30531264
chr14	30531739	30531740
chr14	30531742	30531743
chr14	30531944	30531945
chr14	30535019	30535020
chr14	30535144	30535145
chr14	30535221	30535222
chr14	30535828	30535829
chr14	30537458	30537459
chr14	30538769	30538770
chr14	30538984	30538985
chr14	30539489	30539490
chr14	30540054	30540055
chr14	30542311	30542312
chr14	30544953	30544954
chr14	30546339	30546340
chr14	30547345	30547346
chr14	30547851	30547852
chr14	30549759	30549760
chr14	30551949	30551950
chr14	30557115	30557116
chr14	30558060	30558061
chr14	30559978	30559979
chr14	30563263	30563264
chr14	30570170	30570171
chr14	30570880	30570881
chr14	30575974	30575975
chr14	30576389	30576390
chr14	30578402	30578403
chr14	30580202	30580203
chr14	30581008	30581009
chr14	30581310	30581311
chr14	30582594	30582595
chr14	30585585	30585586
chr14	30586168	30586169
chr14	30587273	30587274
chr14	30588779	30588780
chr14	30590762	30590763
chr14	30599138	30599139
chr14	30599997	30599998
chr14	30603415	30603416
chr14	30608654	30608655
chr14	30609295	30609296
chr14	30610472	30610473
chr14	30610614	30610615
chr14	30610683	30610684
chr14	30611592	30611593
chr14	30611593	30611594
chr14	30611844	30611845
chr14	30614541	30614542
chr14	30615881	30615882
chr14	30620565	30620566
chr14	30620874	30620875
chr14	30621545	30621546
chr14	30621931	30621932
chr14	30622551	30622552
chr14	30624628	30624629
chr14	30624772	30624773
chr14	30625308	30625309
chr14	30626335	30626336
chr14	30627763	30627764
chr14	30628138	30628139
chr14	30630531	30630532
chr14	30630887	30630888
chr14	30631466	30631467
chr14	30631478	30631479
chr14	30631793	30631794
chr14	30632136	30632137
chr14	30632166	30632167
chr14	30633805	30633806
chr14	30634218	30634219
chr14	30634227	30634228
chr14	30634328	30634329
chr14	30634583	30634584
chr14	30634684	30634685
chr14	30635839	30635840
chr14	30637186	30637187
chr14	30637579	30637580
chr14	30638357	30638358
chr14	30639770	30639771
chr14	30640068	30640069
chr14	30644103	30644104
chr14	30644460	30644461
chr14	30646641	30646642
chr14	30646923	30646924
chr14	30647974	30647975
chr14	30648182	30648183
chr14	30648539	30648540
chr14	30648541	30648542
chr14	30648772	30648773
chr14	30648835	30648836
chr14	30649061	30649062
chr14	30649147	30649148
chr14	30649760	30649761
chr14	30652115	30652116
chr14	30653868	30653869
chr14	30654140	30654141
chr14	30655428	30655429
chr14	30656538	30656539
chr14	30657210	30657211
chr14	30657960	30657961
chr14	30661798	30661799
chr14	30664787	30664788
chr14	30665507	30665508
chr14	30667885	30667886
chr14	30668168	30668169
chr14	30669012	30669013
chr14	30670142	30670143
chr14	30670995	30670996
chr14	30672028	30672029
chr14	30677029	30677030
chr14	30677076	30677077
chr14	30677335	30677336
chr14	30678057	30678058
chr14	30678291	30678292
chr14	30679508	30679509
chr14	30680143	30680144
chr14	30682242	30682243
chr14	30683015	30683016
chr14	30683619	30683620
chr14	30683923	30683924
chr14	30683983	30683984
chr14	30690665	30690666
chr14	30692210	30692211
chr14	30698227	30698228
chr14	30699727	30699728
chr14	30701605	30701606
chr14	30702623	30702624
chr14	30703046	30703047
chr14	30708879	30708880
chr14	30709010	30709011
chr14	30713782	30713783
chr14	30713961	30713962
chr14	30717290	30717291
chr14	30717624	30717625
chr14	30718796	30718797
chr14	30719207	30719208
chr14	30719625	30719626
chr14	30721438	30721439
chr14	30725415	30725416
chr14	30725742	30725743
chr14	30725784	30725785
chr14	30726898	30726899
chr14	30727753	30727754
chr14	30727819	30727820
chr14	30728606	30728607
chr14	30729902	30729903
chr14	30735226	30735227
chr19	17631659	17631660
chr19	17638732	17638733
chr19	17640335	17640336
chr19	17641879	17641880
chr19	17642429	17642430
chr19	17643110	17643111
chr19	17643507	17643508
chr20	49818870	49818871
chr20	49822223	49822224
chr20	49825229	49825230
chr20	49828396	49828397
chr20	49829753	49829754
chr20	49830357	49830358
chr20	49830408	49830409
chr20	49833093	49833094
chr20	49842346	49842347
chr20	49843539	49843540
chr20	49847985	49847986
chr20	49850347	49850348
chr20	49857966	49857967
chr20	49868778	49868779
chr20	49871319	49871320
chr20	49877389	49877390
chr20	49877455	49877456
chr20	49879606	49879607
chr20	49883015	49883016
chr20	49885423	49885424
chr20	49890159	49890160
chr20	49898288	49898289
chr20	49904819	49904820
chr20	49910167	49910168
chr20	49916836	49916837
chr20	49917092	49917093
chr20	49923739	49923740
chr20	49926263	49926264
chr20	49933471	49933472
chr20	49938132	49938133
chr20	49944618	49944619
chr20	49961847	49961848
chr20	49962196	49962197
chr20	49967188	49967189
chr20	49970222	49970223
chr20	49974235	49974236
chr20	49974427	49974428
chr20	49988261	49988262
chr20	50005821	50005822
chr21	31566328	31566329
chr21	31628213	31628214
chr21	31667289	31667290
chr21	31708459	31708460
chr21	31721969	31721970
chr21	31731057	31731058
chr21	31755956	31755957
chr21	44333233	44333234

## Sheet: S5 MCX_ALS_SNPs_in_OCR
gwas_chromosome	gwas_start	gwas_end
chr3	39433466	39433467
chr3	39434889	39434890
chr3	39443748	39443749
chr3	39446854	39446855
chr3	39446960	39446961
chr3	39448127	39448128
chr3	39448159	39448160
chr3	39448385	39448386
chr3	39448387	39448388
chr3	39449381	39449382
chr3	39451568	39451569
chr3	39467476	39467477
chr3	39467948	39467949
chr3	39492267	39492268
chr3	39493250	39493251
chr3	39485382	39485383
chr5	151022772	151022773
chr5	151023008	151023009
chr5	151022329	151022330
chr5	151023378	151023379
chr5	151023449	151023450
chr5	151048633	151048634
chr5	172920675	172920676
chr5	172920819	172920820
chr5	172920899	172920900
chr5	172925215	172925216
chr5	172925365	172925366
chr5	172926759	172926760
chr5	172927033	172927034
chr5	172928666	172928667
chr6	31637421	31637422
chr6	32689782	32689783
chr6	32668176	32668177
chr6	32689787	32689788
chr6	32690557	32690558
chr6	32698131	32698132
chr6	32698134	32698135
chr6	32700633	32700634
chr6	32705321	32705322
chr6	32707745	32707746
chr9	26857581	26857582
chr9	26975878	26975879
chr9	27145309	27145310
chr9	27635056	27635057
chr9	27635057	27635058
chr9	27466681	27466682
chr9	27466685	27466686
chr9	27468462	27468463
chr9	27467764	27467765
chr9	27484497	27484498
chr9	27519174	27519175
chr9	27484372	27484373
chr9	27488093	27488094
chr9	27488907	27488908
chr9	27489694	27489695
chr9	27503507	27503508
chr9	27505640	27505641
chr9	27514585	27514586
chr9	27527513	27527514
chr9	27487222	27487223
chr9	27489252	27489253
chr9	27491398	27491399
chr9	27506052	27506053
chr9	27507210	27507211
chr9	27508490	27508491
chr9	27511594	27511595
chr9	27515968	27515969
chr9	27491263	27491264
chr9	27536895	27536896
chr9	27497989	27497990
chr9	27563869	27563870
chr9	27527480	27527481
chr9	27529821	27529822
chr9	27529864	27529865
chr9	27528295	27528296
chr9	27529317	27529318
chr9	27565106	27565107
chr9	27548936	27548937
chr9	27585698	27585699
chr9	27586163	27586164
chr9	27591127	27591128
chr9	27882435	27882436
chr12	64413078	64413079
chr12	64433663	64433664
chr12	64452086	64452087
chr12	64452444	64452445
chr12	64459624	64459625
chr12	64461662	64461663
chr12	64466333	64466334
chr12	64469802	64469803
chr12	64480321	64480322
chr12	64481483	64481484
chr12	64500578	64500579
chr12	64506335	64506336
chr14	30621545	30621546
chr14	30535019	30535020
chr14	30535144	30535145
chr14	30559978	30559979
chr14	30608654	30608655
chr14	30610472	30610473
chr14	30610614	30610615
chr14	30610683	30610684
chr14	30622551	30622552
chr14	30637579	30637580
chr14	30631478	30631479
chr14	30725415	30725416
chr14	30725742	30725743
chr14	30725784	30725785
chr14	30621931	30621932
chr14	30631466	30631467
chr14	30657210	30657211
chr14	30718796	30718797
chr14	30649760	30649761
chr14	30656538	30656539
chr14	30680143	30680144
chr20	49828396	49828397
chr20	49868778	49868779
chr20	49822223	49822224
chr20	49890159	49890160
chr20	49910167	49910168
chr20	49923739	49923740
chr21	31667289	31667290
chr21	31566328	31566329
chr21	31731057	31731058

## Sheet: S6 SC_ALS_SNPs_in_OCR
gwas_chromosome	gwas_start	gwas_end
chr3	39443748	39443749
chr3	39448127	39448128
chr3	39448159	39448160
chr3	39467476	39467477
chr3	39467948	39467949
chr3	39492267	39492268
chr3	39485382	39485383
chr5	151023449	151023450
chr5	172920675	172920676
chr5	172920819	172920820
chr6	32690066	32690067
chr6	32668176	32668177
chr6	32692061	32692062
chr6	32700633	32700634
chr9	26975878	26975879
chr9	27145309	27145310
chr9	27635056	27635057
chr9	27635057	27635058
chr9	27466681	27466682
chr9	27466685	27466686
chr9	27468462	27468463
chr9	27467764	27467765
chr9	27488093	27488094
chr9	27488907	27488908
chr9	27489694	27489695
chr9	27491105	27491106
chr9	27503507	27503508
chr9	27509871	27509872
chr9	27509946	27509947
chr9	27489252	27489253
chr9	27491398	27491399
chr9	27508490	27508491
chr9	27491263	27491264
chr9	27536895	27536896
chr9	27497989	27497990
chr9	27529821	27529822
chr9	27529864	27529865
chr9	27528295	27528296
chr9	27529317	27529318
chr9	27572256	27572257
chr9	27586163	27586164
chr12	64452086	64452087
chr12	64452444	64452445
chr12	64459624	64459625
chr12	64461662	64461663
chr12	64469802	64469803
chr12	64500578	64500579
chr14	30621545	30621546
chr14	30610472	30610473
chr14	30610614	30610615
chr14	30610683	30610684
chr14	30622551	30622552
chr14	30551949	30551950
chr14	30621931	30621932
chr14	30646641	30646642
chr14	30656538	30656539
chr20	49829753	49829754
chr20	49910167	49910168
chr21	31566328	31566329
chr21	31731057	31731058

## Sheet: S7 MCX_gene_regulatory_SNPs
gwas_chromosome	gwas_start	gwas_end	rsid	chromosome.x	base_pair_location	effect_allele	other_allele	effect_allele_frequency	beta	standard_error	p_value	N_effective
3	39443748	39443749	rs34029841	3	39485240	c	g	0.4688	-0.0588	0.0112	1.497e-07	80713
3	39467476	39467477	rs631312	3	39508968	a	g	0.7087	-0.0791	0.012	5.242e-11	80713
3	39467948	39467949	rs1768190	3	39509440	t	c	0.2985	0.0744	0.012	5.029e-10	80713
3	39485382	39485383	rs1464047	3	39526874	t	c	0.4899	-0.0603	0.011	4.689e-08	80713
5	151022772	151022773	rs4958872	5	150402334	t	c	0.7473	-0.0756	0.0126	2.053e-09	80713
5	151023008	151023009	rs4958434	5	150402570	a	g	0.1701	0.081	0.0147	3.253e-08	80713
5	151022329	151022330	rs3792797	5	150401891	a	c	0.1769	0.0745	0.0144	2.434e-07	80713
5	172920675	172920676	rs538622	5	172347679	a	g	0.6006	0.0636	0.0113	1.707e-08	80713
5	172920819	172920820	rs7735726	5	172347823	a	c	0.3982	-0.0628	0.0113	2.556e-08	80713
5	172920899	172920900	rs7717884	5	172347903	t	g	0.5941	0.0638	0.0113	1.54e-08	80713
6	32668176	32668177	NA	NA	NA	NA	NA	NA	NA	NA	NA	NA
6	32700633	32700634	rs9275373	6	32668411	a	g	0.1103	-0.1202	0.0193	5.007e-10	80713
9	27468462	27468463	rs10511816	9	27468461	a	c	0.415	0.0955	0.0122	5.358e-15	73213
9	27467764	27467765	rs7873548	9	27467763	a	g	0.5542	0.0773	0.0127	1.336e-09	73213
9	27527513	27527514	rs2453552	9	27527512	t	g	0.7453	-0.1618	0.0126	9.123e-38	80713
9	27527480	27527481	rs4879540	9	27527479	a	t	0.477	0.0879	0.0111	2.889e-15	80713
9	27529821	27529822	rs3202601	9	27529820	a	g	0.5222	-0.0874	0.0111	3.775e-15	80713
9	27529864	27529865	rs3736319	9	27529863	t	c	0.5222	-0.0874	0.0111	3.676e-15	80713
9	27528295	27528296	rs10757664	9	27528294	t	c	0.5174	0.0802	0.0112	6.5e-13	80713
9	27529317	27529318	rs903603	9	27529316	a	g	0.4816	-0.0794	0.0112	1.095e-12	80713
9	27548936	27548937	rs773723	9	27548935	t	g	0.4889	-0.0809	0.0111	3.739e-13	80713
12	64500578	64500579	rs61933209	12	64894359	t	c	0.1108	-0.0982	0.0178	3.412e-08	80713
14	30621545	30621546	rs8008094	14	31090752	a	g	0.7661	-0.0776	0.0129	1.893e-09	80713
14	30559978	30559979	rs12434151	14	31029185	a	g	0.3412	0.0913	0.0118	1.128e-14	80713
14	30622551	30622552	rs229143	14	31091758	a	t	0.3375	0.0913	0.0118	9.312e-15	80713
14	30621931	30621932	rs8013017	14	31091138	c	g	0.7657	-0.0783	0.0129	1.354e-09	80713

## Sheet: S8 SC_gene_regulatory_SNPs
gwas_chromosome	gwas_start	gwas_end	rsid	chromosome.x	base_pair_location	effect_allele	other_allele	effect_allele_frequency	beta	standard_error	p_value	N_effective
3	39443748	39443749	rs34029841	3	39485240	c	g	0.4688	-0.0588	0.0112	1.497e-07	80713
3	39448127	39448128	rs630934	3	39489619	a	c	0.5071	0.0608	0.0112	5.061e-08	80713
3	39448159	39448160	rs533577	3	39489651	t	c	0.5072	0.0608	0.0112	5.015e-08	80713
3	39467476	39467477	rs631312	3	39508968	a	g	0.7087	-0.0791	0.012	5.242e-11	80713
3	39467948	39467949	rs1768190	3	39509440	t	c	0.2985	0.0744	0.012	5.029e-10	80713
3	39492267	39492268	rs1513219	3	39533759	t	c	0.2931	0.0741	0.0121	9.824e-10	80713
3	39485382	39485383	rs1464047	3	39526874	t	c	0.4899	-0.0603	0.011	4.689e-08	80713
5	172920675	172920676	rs538622	5	172347679	a	g	0.6006	0.0636	0.0113	1.707e-08	80713
5	172920819	172920820	rs7735726	5	172347823	a	c	0.3982	-0.0628	0.0113	2.556e-08	80713
6	32690066	32690067	NA	NA	NA	NA	NA	NA	NA	NA	NA	NA
6	32668176	32668177	NA	NA	NA	NA	NA	NA	NA	NA	NA	NA
6	32700633	32700634	rs9275373	6	32668411	a	g	0.1103	-0.1202	0.0193	5.007e-10	80713
9	27145309	27145310	rs184320335	9	27145308	a	t	0.9957	-0.1729	0.0911	0.05773	80713
9	27468462	27468463	rs10511816	9	27468461	a	c	0.415	0.0955	0.0122	5.358e-15	73213
9	27497989	27497990	rs10967965	9	27497988	a	t	0.7685	-0.1736	0.0133	3.921e-39	80713
9	27572256	27572257	rs2282241	9	27572255	a	c	0.4394	-0.0794	0.0111	8.512e-13	80713
12	64461662	64461663	rs60358746	12	64855443	a	g	0.8885	0.0922	0.0172	8.423e-08	80713
12	64500578	64500579	rs61933209	12	64894359	t	c	0.1108	-0.0982	0.0178	3.412e-08	80713
14	30621545	30621546	rs8008094	14	31090752	a	g	0.7661	-0.0776	0.0129	1.893e-09	80713
14	30622551	30622552	rs229143	14	31091758	a	t	0.3375	0.0913	0.0118	9.312e-15	80713
14	30551949	30551950	rs7153747	14	31021156	a	g	0.6899	-0.0925	0.012	1.195e-14	80713
14	30621931	30621932	rs8013017	14	31091138	c	g	0.7657	-0.0783	0.0129	1.354e-09	80713
20	49829753	49829754	rs17724104	20	48446291	a	g	0.7021	-0.0746	0.0124	1.536e-09	80713
20	49910167	49910168	rs8125607	20	48526705	a	g	0.3035	0.0727	0.012	1.364e-09	80713
21	31731057	31731058	rs560587003	21	33103371	c	g	0.994	-1.0665	0.1269	4.178e-17	69810
